# Supplementary material for: Computed Tomography-Based Radiomics Using Tumor and Vessel Features to Assess Resectability in Cancer of the Pancreatic Head
Source: Diagnostics (Basel). 2023 Oct 13;13(20):3198. doi: 10.3390/diagnostics13203198 (PMC10606005; doi:10.3390/diagnostics13203198)
Supplement: Supplementary file 1 [file diagnostics-13-03198-s001.zip]

Archive with 2 entries (2 files):
- Supplementary files_Radiomics PDAC resectability.pdf
- Supplementary file_Excel Matrix file_Collinearity assessment.xlsx
